# Supplementary material for: A reference panel for linkage disequilibrium and genotype imputation using whole-genome sequencing data from 2,680 participants across India
Source: HGG Adv. 2026 Feb 7;7(2):100579. doi: 10.1016/j.xhgg.2026.100579 (PMC12945573; doi:10.1016/j.xhgg.2026.100579)
Supplement: Table S2. Summary of linkage disequilibrium blocks as identified by Big-LD [file mmc2.xlsx]

## Sheet: Sheet1
Data Source	Population	Number of SNPs for Block Detection (Million)*	Number of Blocks	Block Length (kb)		Number of SNPs considered for Block Assignment (Million)^	Number of SNPs Assigned to Blocks^
				Median	Mean		Median	Mean	Total (Million)
LASI-DAD	Indian	6.1	106383	5.9	23.5	8.8	20	74	7.9
1000G	African	10.9	143383	3.1	17.9	19.1	20	103	14.7
	European	7.7	98465	6.1	25.9	11.2	22	87	8.6
	South Asian	7.9	108751	5.4	23.4	11.9	21	83	9.1
	East Asian	7.1	96415	6.8	26.2	10.1	22	79	7.6
Table S2. Summary of linkage disequilibrium blocks as identified by BigLD.
*SNPs with a MAF ≥ 5% were used for block detection.
^The number of SNPs was counted across all SNPs with MAF ≥ 1%.
